# Supplementary material for: Arcobacteraceae are ubiquitous mixotrophic bacteria playing important roles in carbon, nitrogen, and sulfur cycling in global oceans
Source: mSystems. 2024 Jun 21;9(7):e00513-24. doi: 10.1128/msystems.00513-24 (PMC11265409; doi:10.1128/msystems.00513-24)
Supplement: Supplemental tables — Tables S1-S5. [file msystems.00513-24-s0002.xlsx]

## Sheet: Sheet1
Supplementary Table 1	The characteristics and relative abundance of the Arcobacteraceae MAGs obtained in this study.
Supplementary Table 2	Distribution of 430 Arcobacteraceae species (cultured and uncultured bacteria) in terrestrial and marine habitats.
Supplementary Table 3	Metatranscriptomic reads mapped to each genome in each sample of TARA Ocean.
Supplementary Table 4	Analysis of differences in transcriptional abundance of the metabolisms in the TARA Ocean.
Supplementary Table 5	Analysis of differences in transcriptional abundance of the metabolisms in our deep-sea organic enrichments.

## Sheet: Supplementary Table 1
	Relative abundance based on metagenomic data					Relative abundance based on metatranscriptomic data
MAGs	MX(wood chips)	FP(wheat bran)	YL(fish scale)	YR(fish muscle)	YY(fish oil)	MX(wood chips)	FP(wheat bran)	YL(fish scale)	YR(fish muscle)	YY(fish oil)
E9	0.000533643	0.00043319	0.00185211	7.06618e-05	0.00751934	0.140347	0.0363376	0.00270353	0.0148862	0.00670301
E11	0.000712927	9.4102e-05	0.0031885	5.31895e-05	0.228	0.0897378	0.019195	0.00371897	0.151345	0.398832
E6	0.0283995	0.00440681	0.0104498	0.000160365	0	0.00427374	0.000122059	0.00323307	0.000348151	0.00030086
E7	0.0319737	0.00540501	0.0114818	0.00128597	0	0.00113137	0.000206047	0.00238862	0.000166857	0.000474075
E8	0.0155641	0.00478395	0.00178012	4.77471e-05	0	0.00101862	0.000381039	0.00494712	0.000234747	0.000731002
FOW35	0	0	0	0	0.00216071	0	0	0	0	0.000189249

## Sheet: Supplementary Table 2
		Terrestrial source						Marine source
	Clade	People or Terrestrial animal-associated	Sewage	Sulfidic cave	Lake	Others		Marine animal-associated	Seawater	Sediment	Hydrothermal environment	Organic falls	Others		Total
	A	139 (97%)	0	0	0	0		0	0	0	0	0	4 (3%)		143(100%)
	B	138 (100%)	0	0	0	0		0	0	0	0	0	0		138(100%)
	C	1 (<1%)	12 (8%)	6 (4%)	6 (4%)	10 (7%)		34 (23%)	34 (23%)	16 (11%)	8 (5%)	17 (11%)	5 (3%)		149(100%)
	In this study, we obtained a total of 430 Arcobacteraceae species genomes (cultured and uncultured bacteria) from NCBI, as well as six MAGs from deep-sea organic enrichments, four from sediment traps, and five from wood falls, with completeness >70% and contamination <10%.

## Sheet: Supplementary Table 3
						Reads mapped to each genome in each sample
Samples	Layer	Latitude	Longitude	Depth/m	Total reads	GCA_013201665.1	GCA_013201825.1	GCA_013201935.1	GCA_013283835.1	GCA_013388565.1	GCA_014844135.1	GCA_003346775.1	GCA_016744485.1	GCA_018399655.1	GCA_018861145.1	GCA_019752775.1	GCA_020048055.1	GCA_003346815.1	GCA_020721765.1	GCA_020723015.1	GCA_021107755.1	GCA_021378565.1	GCA_022615385.1	GCA_022969255.1	GCA_023138835.1	GCA_023140115.1	GCA_023227625.1	GCA_023229945.1	GCA_024228275.1	GCA_024267655.1	GCA_027063415.1	GCA_027064245.1	GCA_028375605.1	GCA_903834815.1	GCA_913048565.1	GCA_913054415.1	GCA_913062735.1	GCA_936915585.1	GCA_937860115.1	GCA_937982575.1	GCA_015663165.1	GCA_003544915.1	mgm4623_bin04	mgm4623_bin09	mgm4623_bin14	mgm4623_bin17	mgm4623_bin23	GCA_003544935.1	GCA_003667345.1
ERR3586950	Surface layer	-64.3595	-53.0063	5	166306246	31078	16921	16109	28951	33568	32569	47236	42434	28297	21396	10272	14313	29967	70966	23435	25656	27591	27544	45729	28727	8688	43825	45818	49655	25935	26437	58959	93679	10011	13068	32557	48245	11334	14470	15813	29099	14337	22462	17231	55117	8844	11955	30030	34356
ERR3586952	Surface layer	-63.8768	-56.0916	5	160316450	50176	17160	13338	13899	28757	29086	41102	44860	22379	34727	14739	18367	26953	47621	11943	29175	28544	23935	66753	77815	15001	43581	29996	203475	27688	19376	32730	69142	16604	20045	32613	84577	17260	23033	24243	27809	16478	27250	18769	27632	12068	11574	23497	35178
ERR3586977	Surface layer	-63.4015	-56.7938	5	177654464	70008	17615	15243	17142	28650	31241	32922	50248	30098	43629	15410	17146	23684	23532	11631	32314	38167	17917	51697	116886	16560	48101	28265	335154	27054	19641	30253	48783	16327	25041	44051	112287	21507	20657	18356	32942	16630	25951	17745	26872	12103	12808	21248	42438
ERR3587139	Surface layer	-62.0385	-49.529	5	161027408	14736	15305	10009	14791	30869	19422	31356	34969	20154	19783	10336	11282	25988	21155	13653	54863	26460	20316	27445	18613	15064	19692	32932	39535	30023	45431	36647	28592	10270	15195	22552	89367	20763	19289	15404	41736	17223	25804	16288	40596	15793	8367	16865	33713
ERR3587138	Surface layer	-60.2287	-60.6476	5	181145660	15703	15624	13039	20963	29314	21416	35618	40295	19806	20033	14229	14454	26993	26990	19324	38785	29366	27070	35673	14189	16918	20397	29726	40209	33020	28758	34721	26836	12180	15852	32219	71740	20468	20605	20225	51527	13587	24602	14193	34084	9776	7892	15888	42967
ERR3586978	Surface layer	-57.7338	-67.1084	5	196995448	32378	36293	26916	29717	75056	50544	54985	68773	32598	38112	23525	27420	50366	32645	23345	60831	52402	32596	69016	25769	30989	44868	49984	61884	41303	49209	51337	46633	26837	42273	55657	216548	41966	31687	27323	51368	26035	33108	32277	59952	23604	19544	33136	68925
ERR3586949	Surface layer	-54.3739	-65.1342	5	101001756	15819	23579	12492	19681	32411	38365	26138	33734	18880	23770	12802	15026	27622	21050	21938	32747	25032	17493	29273	13958	18224	31882	31668	31001	20789	17819	27808	24630	12933	16110	38121	72705	24464	20880	17435	31888	15102	23773	12249	25813	7371	8942	20240	28632
ERR3587136	Surface layer	-47.1863	-58.2902	5	142548922	19634	18885	14368	18508	46859	51933	36555	37761	22576	24456	13543	15820	30073	20082	37008	40966	33070	20927	56175	15745	15877	32173	38076	36945	28822	23664	33108	28314	15513	18840	36127	80879	30773	22721	17574	38898	15607	20648	14658	59667	6283	10216	22212	37991
ERR3586948	Surface layer	-44.5342	-52.455	5	90955004	11555	13280	13195	10668	21853	19707	16474	27790	11295	14601	10062	13259	27198	14327	11682	16679	20218	17608	22035	11605	12777	19357	19282	23993	14723	13241	19813	15824	8816	16207	26109	74067	15527	13650	10764	18551	12033	13626	11542	19451	4727	6829	18164	18453
ERR3586976	Surface layer	-40.6511	-52.182	5	180941806	44472	48434	41878	32600	87474	71594	71570	84523	29990	40945	37719	52151	87607	51863	46080	74673	70363	55170	84613	53196	37558	87262	58921	77967	57697	57385	67476	58702	34888	327130	73608	224677	74092	58408	36270	89479	44757	42958	38760	54851	18583	21848	79043	57258
ERR3586953	Surface layer	-39.6466	-76.9634	5	118290612	20400	22203	18974	16736	34448	34766	29801	43058	14351	27480	21817	22177	40030	24900	19975	23734	43181	32326	41111	28204	19076	37019	33376	42390	20721	24210	35313	26657	14584	33655	40375	123402	27531	22218	18344	28499	19468	21818	15622	28671	8602	11127	24632	27671
ERR3586954	Surface layer	-34.161	-73.0995	5	89013360	12737	13607	8582	9918	16828	24920	15284	20312	9017	18065	10747	14209	26774	13017	13720	10877	23114	15951	27623	14451	12034	16463	19511	27766	15226	14031	14449	15292	12829	34742	22159	54633	19636	14284	11989	17259	10131	12514	11340	24222	4815	6564	14006	17624
ERR3586956	Surface layer	-34.0614	-73.1066	5	140453304	25055	26209	19059	20014	42744	45254	30890	48073	21435	33838	21443	25381	44772	27403	25680	28587	47084	37673	39442	24220	23621	46785	45639	50362	27446	25733	39448	29122	16959	34408	51327	148514	25549	29345	19561	34867	20334	23663	16666	36510	9433	11798	26392	33375
ERR3586955	Surface layer	-33.6895	-71.998	9	140457964	16095	20719	13779	17762	27172	35517	28705	31459	21008	23895	15109	15461	33538	31362	35688	35987	28279	24511	36269	15642	18049	37553	41872	45651	23337	18443	37348	27791	13145	17502	44119	61948	24264	27420	19702	28630	17979	19374	12817	37463	8581	11140	21417	26112
ERR3586940	Surface layer	-32.2401	17.7103	5	106325676	10818	12500	8654	10523	21273	19138	17039	20189	14226	16292	10169	10193	19508	13736	11803	15927	19780	15165	19260	13391	11681	17433	18350	37893	15875	12056	16751	13548	8322	15702	22113	38941	15983	13302	11584	18058	9329	11389	7019	16336	4319	5805	12069	16491
ERR3586973	Surface layer	-31.0266	4.665	5	171222498	44503	32118	26708	20202	52472	49869	44492	59765	23514	37903	35976	34287	61597	28068	21567	28457	47222	34520	62437	24042	24473	38862	36697	50477	33290	35263	49196	41984	20290	102680	43358	159208	40686	32010	24713	53096	25673	30786	23229	39584	10193	12014	35684	43603
ERR1001627	Surface layer	-30.1367	-43.2899	5	42143632	21373	8073	6377	5998	15138	10059	8437	14644	5456	7626	4761	7260	13766	7095	5027	10160	10628	8209	12965	5262	6973	10657	12458	10657	6940	8888	11182	9147	5751	10206	11503	59882	8418	8453	6131	13147	7960	7280	5315	8874	2828	2983	8153	9388
ERR3586890	Surface layer	-29.7238	-101.16	5	198851312	27862	28597	25230	21409	45915	42373	34456	51394	22614	32283	23779	26778	56187	24590	20696	31045	45111	28628	50283	21281	21108	33512	32088	49145	33763	31107	39803	43370	19137	49245	40636	231484	32015	25878	24702	44464	34695	29713	25327	30601	12412	14295	41526	421862
ERR3586892	Surface layer	-28.1698	-107.383	5	130874328	20254	25624	21088	19285	38735	33378	27565	45594	13947	25717	17057	22322	46993	21546	17463	24792	43381	26196	43090	20928	18577	31674	28744	45050	30871	28145	30880	36325	16959	44456	34178	175219	30311	23442	20674	44359	27864	23937	22071	28015	9005	10760	32639	36100
ERR3586895	Surface layer	-25.8051	-111.72	5	170817924	18856	23003	18625	17914	33096	25685	27723	39073	12585	23155	14619	23467	45435	20722	16739	21564	35526	28323	43938	21742	17693	30831	23825	91514	25599	26960	31511	29836	15285	91509	31439	144080	33034	49770	18177	37232	26653	20848	30979	20887	9505	10854	31222	31974
ERR3586901	Surface layer	-23.2811	-129.395	5	150874422	6845	6953	4245	5880	10900	9063	7937	11591	3671	7140	3931	5277	11159	5994	7659	6981	10620	7862	15522	5141	6718	9345	7497	18633	8278	7307	15642	9099	3809	36595	9181	51562	8966	14449	5239	12880	6727	5576	6665	7875	2974	3342	7183	8674
ERR3586756	Surface layer	-23.1108	-134.933	5	31400140	3558	4281	2746	2934	6598	4650	4256	7492	3573	4040	3298	3475	5412	3623	2741	5359	5664	4651	6110	2555	3756	6183	5681	6517	3759	4441	4839	3969	2250	7011	6288	36460	4053	3727	2652	4206	3286	3392	2328	5917	1599	1693	5212	4609
ERR3586972	Surface layer	-21.5043	54.3563	5	205175800	47279	42230	41732	51705	60450	44562	60779	70649	20115	44120	32160	45245	78182	36494	30798	43974	61781	63132	106404	39629	39027	69829	45594	65059	57222	53616	57587	55520	26793	556993	63010	518272	79218	49891	43898	76040	50743	39776	36082	39566	18957	22849	58306	58699
ERR3586937	Surface layer	-21.4966	56.9011	5	199338692	46590	39990	40469	47561	61043	43800	58543	69262	19484	41957	30234	42192	78538	37108	29781	43498	60176	62279	101486	40283	38792	67653	43404	64145	55445	52879	56274	53572	27085	542717	62125	485272	77532	42889	42733	77563	50279	38309	34541	38377	19140	21076	58476	56418
ERR3586898	Surface layer	-21.146	-104.787	5	234098790	25495	25425	22648	21595	54493	36554	30307	47606	33121	29940	17943	22750	44304	21569	23107	32342	37085	26228	53878	19745	23109	35206	31501	49599	28229	29590	42048	40334	18665	44715	38965	273847	28724	28617	21076	43032	31395	27506	22583	27462	14289	13666	37626	477074
ERR1001626	Surface layer	-20.9354	-35.1803	5	55209530	8083	6947	6021	5953	11857	8597	7323	11434	4628	7136	3963	6185	10916	6389	5721	7165	8969	6378	11334	4374	5807	9922	8907	10765	7125	7465	8621	8288	4554	8504	9161	53630	7231	6691	5278	11143	7349	7140	5023	6986	2838	3120	7594	9238
ERR3586941	Surface layer	-20.4091	-3.1759	5	130873558	18714	21621	16065	14698	31483	31871	23839	36336	15172	21634	15630	15604	28102	19407	16683	21990	28655	19687	38722	14324	23746	27459	26208	31954	17970	20184	42774	25356	11287	36174	29984	133185	22406	19822	13399	27360	15505	34381	14650	24740	8122	9031	19987	26242
ERR3587124	Surface layer	-16.9601	-100.633	5	234372370	34884	27383	25266	22984	52775	50626	37243	61868	20915	31036	22987	27383	47881	30679	25489	35068	45647	33735	49629	26825	29638	46076	35240	59388	30501	31065	49582	35974	16627	54244	62204	157737	28815	32374	21694	52190	25658	26434	22908	36050	13070	12935	38851	35997
ERR3587132	Surface layer	-16.957	53.9801	5	259417786	23703	20958	20204	22910	30322	31099	25299	37254	12421	24271	15387	26385	26867	16271	21604	28028	30857	21729	44373	19389	17316	25449	25272	30088	18463	29495	37981	23715	9668	77940	29328	149790	16730	17449	16410	20783	20749	23353	18537	27800	12888	9020	23686	29433
ERR3586785	Surface layer	-16.8084	59.5043	5	65379396	6262	7472	6684	5810	11702	8063	8404	11951	5080	7298	5188	6852	11789	7243	4632	8501	10909	8209	13186	5661	5283	10849	7852	11606	6251	8218	9006	8252	4909	24189	10889	59147	9617	9991	5098	9074	7062	6986	7354	8914	2884	3838	11878	8837
ERR3586938	Surface layer	-13.0833	46.971	5	155795316	22824	21420	17144	16959	52807	28002	24984	32924	11605	20620	12928	19058	43566	23986	18265	28297	32041	27426	39163	19750	21034	38297	31511	27101	21105	21559	36155	26907	15814	56312	35220	157087	35929	22007	14466	45938	21121	17020	15537	24806	9053	10305	29281	28123
ERR3587143	Surface layer	-13.0023	-95.9759	5	209546446	24435	23787	22603	15445	46872	42371	24050	42558	22186	21749	13933	16717	32293	20401	23283	25631	29320	22216	29250	18024	23486	38124	33347	55266	23175	17534	38673	21229	12281	20969	41602	75887	20016	17333	18671	41015	16885	17230	13216	24595	7582	7097	26049	28070
ERR3586939	Surface layer	-12.807	45.2247	5	207378540	15231	17848	12279	13701	24351	21238	20679	26764	10647	17128	10664	18030	31638	16538	11965	26141	23833	18104	26552	14533	13397	24176	22436	25878	16377	17269	21485	17483	9503	73671	24898	123822	25138	36966	11264	19351	14274	14913	14659	26617	7860	8859	25762	21992
ERR3586943	Surface layer	-9.3	-9.5587	5	162107136	29330	29362	21312	19845	103268	33714	33884	47638	20210	25892	20898	21561	39189	27703	22898	30345	38407	30113	53333	22215	36813	50391	34859	41642	25819	23204	83356	40527	20625	63451	40931	393501	38854	28031	22728	48145	24627	23919	19653	31759	13204	13572	33633	32109
ERR3562601	Surface layer	-9.1504	-140.522	5	812016	188	195	132	132	317	277	283	334	147	155	123	136	384	156	151	219	300	228	269	124	178	313	199	264	120	189	189	186	79	326	277	513	209	189	110	324	179	139	88	212	35	47	245	225
ERR3587197	Surface layer	-8.9971	-139.196	5	220399938	33505	30462	27379	23842	46636	46370	42454	63189	20068	33059	23077	27964	59046	28914	24099	37433	48555	35577	51942	25612	26723	46011	35934	69688	30137	39234	44965	34024	15202	81374	58523	168793	32128	32111	21624	51092	26461	30529	24018	39762	16439	11350	41641	39048
ERR3587200	Surface layer	-8.9111	-142.557	5	240936516	48030	67338	42664	31346	74023	65703	78952	88541	30371	51150	41518	53186	109315	42762	38867	62024	80192	63587	82404	44232	32614	67133	52158	86558	47626	63602	61705	57909	25982	158953	89591	225664	56831	47573	34060	83363	44754	42930	38609	61407	18895	18488	69747	61126
ERR3587198	Surface layer	-8.9068	-140.283	5	209653674	31354	38513	27407	26539	56380	49792	51219	62714	31047	32497	24807	33841	73948	33889	28467	39780	49169	37522	51458	21850	25562	54866	37436	62155	36328	46601	33848	30304	18875	109165	69608	155718	45606	62346	28090	49278	27252	34002	20913	53791	10706	10609	36173	46577
ERR3586944	Surface layer	-8.7789	-17.9099	5	67347210	8381	9741	6693	7141	20165	10988	11229	15225	5911	9060	5515	7600	13517	7699	8720	10039	13375	9278	18763	6842	9221	14048	11621	16252	8318	8300	18368	14095	5531	23026	13309	103324	10568	8902	7486	13765	7698	8683	6518	9735	4059	4337	10265	10819
ERR3586979	Surface layer	-6.6499	-152.424	5	239250988	33052	37167	29511	22902	49333	47148	47468	57967	20264	35136	28700	32112	67012	29963	28056	38721	54003	38931	57298	29506	23366	46943	37389	62917	31013	41567	49444	38398	15878	96977	60831	149814	36773	32282	23230	58565	27439	31028	24725	40349	13049	12604	50812	38444
ERR3587119	Surface layer	-5.2529	-85.1545	5	222785790	28236	32748	27121	22238	43489	40606	38429	60113	17555	28036	32377	29634	60044	29861	25818	34037	50341	34472	49585	24584	22332	44325	38437	63574	30778	42355	39674	34511	18387	51209	48990	173300	43562	33406	25189	41999	26637	30310	24638	47871	11793	12052	38835	38385
ERR3587131	Surface layer	-2.0465	72.1568	5	297406718	70472	70152	72425	64781	115444	95850	103292	128798	42002	73652	57101	71127	183802	72048	69249	92671	122077	103194	160582	69197	56927	122566	88276	112276	84853	112061	95660	90793	49304	329886	122377	623718	131886	75583	57734	147849	91166	69476	72637	89917	25599	33077	114488	92452
ERR3586899	Surface layer	-2.0133	-84.589	5	162386196	8568	8309	15081	5251	13573	26628	15556	14811	82995	7608	6703	6580	13858	7880	6322	8857	11779	9600	11720	6595	5936	11905	9331	15415	7412	8084	11880	11080	4277	14983	14169	35685	9373	7502	5587	13780	9340	7442	4942	8591	2800	3087	15603	1860661
ERR3586936	Surface layer	-0.6625	73.161	5	192445794	25587	26141	22077	20733	58333	33242	33437	45105	15691	24805	17699	24904	47752	28610	21092	33532	42903	29783	46174	21450	21901	45218	34995	34807	26195	29092	37109	33047	15384	56348	42894	245249	38993	28471	19472	40045	22976	24094	17799	35801	11392	12655	31113	34164
ERR3586958	Surface layer	-0.0283	-84.5862	5	124615054	16258	21999	15094	12539	22492	23866	30667	31338	10839	18566	17450	21318	35721	18332	16364	18638	30682	23205	35180	15658	13381	23166	21672	38711	18083	26040	21270	21427	11701	193067	32128	88609	28274	17127	13562	23124	16255	19006	17065	20181	7852	9622	27093	24888
ERR3586980	Surface layer	0.0003	-153.676	5	173622356	29310	22103	24668	17829	48920	45333	33449	51257	19842	26367	18164	20939	43242	26609	22417	31079	38272	27889	38775	22283	23598	42291	29729	41827	23324	24131	44507	26586	11765	40785	52693	122011	25314	24057	17604	45872	20024	23271	14908	27038	7795	9609	33900	33981
ERR3587121	Surface layer	1.9928	-84.5766	5	180401640	22895	26157	19232	15714	44015	30562	36823	44547	14400	20074	20208	19592	45743	24034	17330	25107	32829	30264	38358	28054	17930	37666	22593	38787	20458	31513	38101	29901	13153	88209	43917	108355	32228	23464	16003	46036	17429	19337	15457	27503	7230	7960	34163	29444
ERR3586971	Surface layer	2.815	71.534	5	285389592	38184	32750	31282	33510	94128	44817	45680	64087	18946	36641	25393	35046	74839	35714	26145	49534	61556	46295	71821	34394	32116	62425	42852	50226	34321	47028	53142	48722	21545	140488	55032	310395	58931	43737	26832	60288	42525	35722	36534	45539	15208	16463	52708	50096
ERR3586970	Surface layer	4.6599	73.4856	5	212737140	28133	30207	24486	23831	49480	33510	31766	51941	17209	27473	19321	29038	55540	28765	24526	40602	45566	33330	49288	27577	24217	41432	39219	40162	27058	37519	39925	35052	17103	82330	44759	269860	40080	30972	21774	40402	28813	29231	23180	38941	11871	12484	37537	39027
ERR3586968	Surface layer	6.0001	73.8955	5	202141408	33368	29828	27722	28750	76141	38766	40557	59582	16579	35174	23358	28780	58109	30453	25534	40561	52438	37241	67049	25866	28998	52055	41169	47620	29330	43797	50179	47718	20124	118726	50046	453535	43384	40483	27780	55790	34143	34582	26046	43721	17555	15268	39881	45038
ERR3587116	Surface layer	6.3332	-102.943	5	208355428	19479	29167	15005	14947	62672	35878	26179	36990	17667	18599	13011	18093	32837	22330	30811	23680	32741	22865	39238	16709	22352	41669	31364	37366	19684	18460	32255	26143	18442	37691	30612	113325	29916	23572	14735	36556	18919	19227	15165	27720	6878	8810	24013	26447
ERR3586821	Surface layer	6.4998	-94.9527	5	58155646	8155	8879	7528	5771	17468	12541	10918	15340	7235	7889	6149	7754	13789	9910	8524	10519	15687	9088	13799	7161	7829	13385	11936	15543	7857	8500	12923	9521	5158	10179	14510	50655	10933	9263	6389	10858	6790	8063	5357	10814	2827	3479	9748	10289
ERR3586764	Surface layer	6.671	-153.066	5	63875742	6245	5444	5821	4142	10497	8055	8772	11903	4097	6754	4770	5912	10877	5542	6765	7102	10150	6657	11105	5298	5065	8579	6752	11104	6100	6330	8936	6995	3747	11776	10252	40833	6888	6226	4472	10491	5476	6066	4469	6282	2432	2960	8237	8552
ERR3586825	Surface layer	7.4122	-79.3017	5	64275932	5889	7749	5161	4466	9170	8840	7668	9838	4392	5798	4910	6263	13850	6802	7025	8912	9628	8000	10956	5534	4714	9732	8556	9976	6577	6966	9621	8108	4113	15291	9830	40346	9610	5916	4361	10069	5628	6134	4820	8517	2421	2966	10094	7537
ERR3586919	Surface layer	9.8481	-80.0454	5	61747218	8151	11001	8149	6927	16475	11831	15435	17147	5347	8946	8521	10254	23107	11184	8444	12430	16276	15290	19383	10708	6503	16692	11176	18117	10318	16485	11425	12378	6841	90837	16855	77878	18379	12688	7163	15429	10748	8463	9115	12888	3784	5062	15099	13354
ERR3587112	Surface layer	14.2035	-116.626	5	208959564	33276	40042	30614	24229	71633	50334	51209	66899	26541	30999	30054	32014	73194	34180	34801	38501	48883	37398	57441	31136	27824	55257	44054	67042	35592	43928	49827	39640	20017	101873	57001	147694	44182	31697	27099	55130	28047	32127	26053	48232	10969	13372	46711	48967
ERR3587149	Surface layer	14.6059	69.9776	5	327718380	81420	86811	65972	72319	374685	107037	101912	148975	43047	74694	52973	73069	150541	94953	79811	99959	130420	107700	145825	68554	85854	175591	105283	105966	75176	99243	156456	120949	74987	118475	124166	949502	137717	372003	63859	144844	80000	71953	60203	100934	39959	39650	102300	96342
ERR3586817	Surface layer	17.0854	-118.891	5	57282896	11073	9329	9631	7606	22496	14453	14245	19660	6127	9326	7898	8500	18890	10350	7711	11627	16221	11728	17225	8938	8466	16790	11997	16058	9265	10092	15807	12369	6217	16048	18578	72645	12613	9850	7912	21351	9188	9280	7657	11553	3777	4293	14713	13628
ERR3586963	Surface layer	17.5294	67.9576	5	206728722	29722	28097	21718	17670	49037	45567	34826	48367	22436	29253	22299	23537	42192	26269	34003	35259	36778	29884	47315	21618	22491	38366	38216	41665	24450	24620	55707	36020	12505	46773	47909	132306	29332	27469	17645	45449	21142	23316	16219	34332	9315	10989	33095	32720
ERR3587147	Surface layer	18.5918	66.622	5	298135850	49469	58894	44217	46422	123969	71680	69466	96521	32666	50217	35873	55261	132357	53338	53850	78517	87163	63880	81251	43475	41246	88959	74474	75603	53893	75428	72299	70144	34276	108331	87249	398975	74084	426792	40120	68001	47458	57770	41348	79707	22632	24928	64968	68020
ERR3586962	Surface layer	21.9467	38.2517	5	208563214	16962	18695	14529	13809	33160	22997	22428	29449	11317	16919	10745	18867	43018	16145	15765	20360	24144	19848	31513	13916	16207	30071	27200	24708	16036	22797	23473	19372	11330	58787	30050	132497	24227	32019	11846	22973	16466	20566	14646	25369	7350	9010	24090	23697
ERR3586834	Surface layer	22.7598	-157.957	5	42276186	7524	5473	5692	6003	14260	7089	8066	10428	3840	6888	4218	5965	14258	6450	4321	7253	10583	8280	14414	6123	6658	10745	6376	9461	6437	7784	8711	8078	4577	17374	10742	63949	12226	7263	4962	15222	9000	5768	6018	6130	2462	3299	10222	8036
ERR3586752	Surface layer	23.36	37.2183	5	48798528	7485	7270	6353	6121	14497	8793	8679	12348	4179	6801	4463	6694	13722	6770	6368	8107	10464	7737	13394	5270	6259	11687	9054	9389	6508	8181	10931	10364	4487	14095	11318	66119	9833	7876	5277	12482	6561	6530	5702	8597	3293	3377	9392	9091
ERR3586927	Surface layer	25.5264	-88.394	5	34232394	3598	2757	2379	3103	11305	4598	3953	5342	1828	3245	2104	3136	5900	3576	3617	4676	5061	4206	6581	3110	2996	6244	3763	5024	3267	3979	5375	4217	2772	8145	5417	29261	5541	5315	2395	6502	3718	2982	2570	4558	1278	1511	4294	4337
ERR3586961	Surface layer	27.16	34.835	5	231917788	47942	44869	41756	40524	104279	56316	56307	84102	25575	45529	27281	43818	96575	44724	41139	54696	67272	53065	89424	33010	43449	83661	57998	60611	42511	50554	71417	63921	29203	117683	81764	508550	65766	54366	34356	91810	42004	40345	35399	51867	20136	21732	61151	58291
ERR3586858	Surface layer	29.6394	-79.5395	5	51162370	5530	4557	3463	4629	18298	5982	5821	8731	3313	4743	2921	4120	6756	4910	5717	6913	8092	5986	11899	4408	5279	8949	5890	7655	4157	5475	8791	7126	3398	8655	7445	59584	7009	6960	3853	8282	4972	4491	3344	6658	2222	1922	6269	7160
ERR3586903	Surface layer	31.5213	-158.996	5	27857256	2672	2581	2494	2411	10586	4155	3468	6102	2179	3206	2024	2559	5077	3810	2738	3541	4921	3547	5685	2397	2717	6115	3559	4843	3002	3109	5084	3684	2859	3896	5483	26019	4592	56424	2029	6469	3323	2437	1955	3143	1436	1237	3539	3867
ERR3587106	Surface layer	31.6948	-64.2489	5	273960306	29030	28871	26548	27859	81819	48469	39746	66236	32249	38444	18827	29754	55310	35311	28760	41969	51457	32996	53904	22914	36507	51362	42403	52646	38558	48184	47735	36451	20326	46217	62631	255086	44369	33850	27593	45886	26767	36911	22170	48864	12332	11213	34503	50946
ERR3586805	Surface layer	32.7526	-122.001	5	53660770	6096	6327	4843	5684	11331	12175	6981	11255	6677	8557	5055	5994	9877	6247	7867	7012	9860	6196	13702	5808	5574	9038	8670	12301	7937	5691	9974	7823	4116	7280	9920	34667	7051	5907	5152	9199	4457	6383	4551	11533	2648	4375	7737	10165
ERR3586809	Surface layer	32.9986	-121.77	5	62362330	7584	7997	5688	6542	14136	14955	8219	13694	7922	10591	6928	7564	12135	7384	9202	8151	12542	7006	14567	7493	7000	10925	10211	14249	8209	7176	11830	9220	4531	8979	12642	44686	8561	7079	5849	10749	5381	7417	4763	13081	3374	3954	7404	12734
ERR3587117	Surface layer	33.061	-66.5435	5	211109118	13676	15966	20625	16770	32639	28633	25958	31941	24885	19366	12492	23109	32539	20247	13867	20095	35822	19256	28230	19738	17410	25329	20789	36068	21472	22049	23316	19984	10324	32719	36016	98713	24966	17094	16590	34204	14660	18206	12371	23473	5459	5742	20889	26202
ERR3587108	Surface layer	34.1132	-49.9181	5	260423628	19742	20126	20991	19691	47046	35397	30153	42886	33284	26866	13828	23175	38774	22373	17420	26111	39651	20774	35983	18245	24227	34612	31829	47277	34829	29384	29720	21270	12616	23516	47606	158016	35628	26250	21608	31472	15871	23365	13706	36382	8130	7581	21604	36303
ERR3586988	Surface layer	34.2116	13.7684	5	246027944	33833	49099	27664	29563	45774	41037	41627	75322	16274	51432	35916	39555	62624	69398	24887	30057	56054	59202	64792	23427	23595	46257	39724	52031	39102	40610	37486	39682	21324	341788	50797	285163	49840	50481	24580	34419	36031	33730	37633	47175	19977	18886	47891	49175
ERR3586801	Surface layer	35.3671	-127.742	5	65993370	12080	11645	8925	8206	20766	17348	13258	21538	9138	15063	11801	11259	20645	11454	8349	11399	18812	14182	18587	9710	9969	15772	15557	18864	10318	11540	17146	15178	7119	13572	20387	80921	10942	10782	8220	17817	9494	10551	7576	13626	4737	5069	11801	15217
ERR3586987	Surface layer	35.759	14.2574	5	72522396	1819	2918	1023	1975	2251	1732	1469	2729	1420	1776	1087	1580	2285	1517	2185	1482	2247	1354	4134	1424	819	2113	2119	9798	3131	1476	1981	1521	893	3309	1954	7161	1974	1213	1342	8647	1641	1221	1562	1754	589	509	1884	2284
ERR3587110	Surface layer	35.9346	-37.3032	5	264598548	36519	35038	22576	22861	58896	55398	32611	53927	32942	36938	28893	29031	54809	32561	38658	35042	46181	30487	51581	19756	28159	42931	46263	44241	34107	39474	49736	40224	19093	31937	50460	167178	33938	129941	22048	41695	21358	26956	15416	45248	10652	10061	26070	44187
ERR1328122	Surface layer	36.1715	-29.023	5	57638582	10635	10067	5676	5995	15390	14581	8425	14340	8871	10920	9747	8131	15454	9324	6745	8327	11470	7979	13943	6268	6208	11179	10024	12022	9770	10262	13517	10006	4719	7366	12389	48468	7701	8165	6173	10940	5401	7712	4732	10484	2850	2623	7128	11481
ERR3586866	Surface layer	36.3698	-72.9669	5	41497460	1167	977	896	1271	2124	1212	1359	2294	731	1045	759	1244	1551	941	1590	1615	1576	1290	2485	973	1345	1528	1582	3747	895	936	2400	1335	726	1913	1578	14414	1258	9143	786	1695	1326	1167	960	1228	625	618	1593	1418
ERR3586986	Surface layer	37.4956	15.4945	5	244362546	39517	50335	34287	35444	58851	64958	48905	81988	23129	46229	46330	46124	68884	50917	38012	40560	87061	49556	69697	30474	32676	66697	58496	65355	43467	44912	71730	49739	24499	114802	56520	452689	53533	39987	31345	56542	44594	40732	39742	60797	17065	20444	56520	50673
ERR3587111	Surface layer	39.2305	-70.0377	5	276840982	30722	29099	27474	29204	83123	47792	42746	71139	33164	39388	21224	31699	59607	37366	29140	43840	55912	35757	61896	24767	37589	56256	45493	59286	38246	48117	49260	42212	22677	49598	68305	295843	44526	34794	29550	47894	29571	39957	23257	50905	14157	12255	35812	54890
ERR3586985	Surface layer	40.0154	13.9069	5	250406314	78266	100913	60097	68898	100732	88580	116833	151453	32488	84093	100403	89074	122294	122224	52577	64140	125895	107273	144360	50340	51877	98493	74596	122847	89734	89628	84413	80880	57094	741736	107975	645867	103162	67541	68215	94030	79227	74092	78606	101213	33644	41430	103031	92635
ERR1336911	Surface layer	41.6686	2.7996	9	254980250	40955	64098	41111	33252	59305	52663	57875	88438	27506	53080	50504	45329	75368	68277	42316	53368	82066	64710	73639	29106	29772	73809	54344	77037	50846	62236	53523	51569	29775	528547	68476	303085	59585	46045	32481	59957	48676	42461	51451	66586	21636	22847	63907	59251
ERR3586984	Surface layer	43.6792	-16.8344	5	193404784	28397	25947	19581	18130	53937	46007	32088	54095	24104	31659	23622	25283	41255	29458	19620	26319	41588	27279	44540	23313	25554	42506	35928	43053	24781	24244	41072	32082	15645	28220	40577	154045	27772	25588	19173	36494	17731	23539	13988	31527	9248	11116	27395	37972
ERR3586708	Surface layer	54.5305	-16.9377	5	218381332	28353	30039	24968	40420	52387	40698	41304	62627	32052	52727	23567	30047	58299	29876	20913	36671	51192	36659	60785	34424	26063	44556	39006	68165	53105	41648	46174	35546	20539	51376	68893	236939	36569	28569	37561	38554	25367	37608	25493	47131	19982	18241	34184	42964
ERR3586691	Surface layer	61.5427	-55.9869	5	129275496	9611	10864	6859	9619	16416	12640	14450	19241	12048	14870	5897	9213	15122	8517	7947	13833	14979	7873	19258	8908	9780	12473	12443	29935	13199	15388	13799	11916	6403	11512	13915	64055	10825	10121	9939	17056	8669	11055	8445	15357	6283	5753	10528	14815
ERR3586689	Surface layer	64.7127	-53.0106	5	188793888	20895	19487	15515	17690	45310	28205	32582	53868	31035	34374	17138	21382	34320	24808	15066	43821	39002	19035	42492	21235	21785	34196	32821	49990	28348	39132	32662	30312	17431	23678	31432	124178	29821	22034	21475	39704	19071	25280	17455	39379	9914	12065	21383	35958
ERR3586710	Surface layer	67.141	0.2355	5	133947634	18397	14841	13425	11641	43440	22615	24993	38173	20446	20518	13185	16715	25074	23005	12983	33369	27536	19945	40242	13454	17726	29464	29200	40340	22704	19450	26465	24686	12083	26682	28500	87846	21972	16288	15999	34493	13309	18806	12434	23427	8988	10023	16836	30957
ERR3586678	Surface layer	69.1136	-51.5086	5	205842274	19846	17370	14504	16730	44933	31883	28492	45518	32896	34326	16806	22260	32756	23499	23931	46161	38440	20968	36371	18127	24182	34433	37424	50593	28960	34668	34276	28150	17194	18788	31812	108452	27004	26263	20411	40294	18488	22080	17125	38285	8966	9628	22651	40223
ERR3586688	Surface layer	70.9574	-53.5989	5	218664414	18046	18381	13232	17853	43930	23230	29340	42089	25942	29791	11885	22042	25248	21959	17061	37095	29635	14230	39853	22954	20946	23803	25460	54975	27861	48661	28355	32784	12946	19656	25491	108132	21676	21586	18044	34782	19685	19260	16356	40813	10018	11522	17376	34798
ERR3586683	Surface layer	71.0704	174.992	5	80521776	5489	6077	4723	5298	9288	8202	9317	13312	9053	10183	4610	4987	7661	9151	6558	10634	9582	5674	12243	5732	6373	12298	11176	14405	8643	5772	9382	10808	3874	5358	8276	22410	8308	11272	6607	15804	5390	6251	5642	8110	2777	3569	5348	9725
ERR3586682	Surface layer	71.5955	160.938	5	142786056	8334	8266	7481	10598	12478	12303	15357	18533	9294	16850	6531	7259	11676	11839	7493	19334	11537	8402	23734	8482	7739	12516	11539	20816	12518	27246	18826	16718	5362	12295	13181	75549	9427	14020	10006	16987	10132	11356	11655	22615	8475	6008	8615	16972
ERR3586685	Surface layer	71.8895	-154.91	5	197658308	15464	14419	12067	15627	30194	20766	26251	38131	26378	32559	13905	15436	23847	17548	13466	33645	29146	12750	30871	23789	14685	21432	23403	35272	19824	31088	27535	25398	12916	16769	23648	101438	23901	18851	15868	29051	13166	19959	13634	33349	7837	8325	15910	26479
ERR3586687	Surface layer	72.4693	-71.892	5	156456694	15526	14381	13644	13663	21458	20068	21366	34995	13557	21689	9041	12659	20310	22290	12791	20645	18867	13849	35511	17377	12507	20498	22177	43205	18422	15541	21660	25381	8961	15034	20614	52751	18853	16842	15389	30898	12774	17977	16326	21476	8239	9097	14613	22436
ERR3586695	Surface layer	72.5128	44.0775	5	203085120	54280	46347	41746	30175	62694	49894	97857	101056	50783	69480	51402	36266	67029	64713	28788	90343	58243	48560	195086	34615	38802	58596	62795	131396	56893	66290	69115	82720	42368	100801	77261	632385	58748	45179	46539	63443	38282	51813	57641	51315	22595	34147	58421	75066
ERR3586684	Surface layer	73.3833	-168.133	5	151667630	21153	24327	22793	22110	35281	32609	47476	90747	40837	36247	25812	23328	34747	39437	21648	49437	41294	27198	69149	19460	24496	39443	37137	50266	28534	38526	49240	41485	18213	30469	39841	202013	35809	30684	28452	48642	22081	32542	25672	38528	12284	17652	25704	45552
ERR3586694	Surface layer	74.2987	-85.7806	5	107411894	11180	9573	9492	9723	19973	15821	19954	26327	14878	19273	10025	10856	17685	18207	17150	18440	20379	11839	26247	10552	15505	23679	19458	27201	16112	10938	18648	29056	9065	9578	17022	40653	15121	20331	12162	31145	8589	14629	9496	18163	5742	7246	10357	17203
ERR3586704	Surface layer	74.8023	76.1478	5	141599124	11340	12124	15481	13052	21501	24225	19998	29286	13667	21079	10656	11797	22739	22615	14010	17687	23583	12671	33803	133686	17819	25290	22350	24740	12622	11339	32444	26008	7449	12280	20783	57603	18301	21621	15842	30718	12722	24809	14356	21675	7707	7654	13669	31985
ERR3586712	Surface layer	76.1825	1.3918	5	158863560	6332	20779	5196	12005	125198	30275	12451	26995	46596	14644	6094	11947	18687	20888	14557	17588	13593	12041	21417	10645	33280	27213	20529	74090	42791	12168	14092	19469	7882	7643	20403	43910	10044	7297	8972	19465	6004	17002	5391	39485	4416	7045	7215	76746
ERR3586703	Surface layer	77.1604	73.2057	5	191487898	14361	17505	13123	14987	33502	20725	28803	52871	22259	43243	16131	13546	28900	26666	17511	32794	30226	16987	35106	13186	16255	31612	29482	46008	24408	36509	26288	29900	12498	16865	26892	114322	18285	19294	21853	34541	14750	20219	15839	32024	10480	10737	15596	25666
ERR3586679	Surface layer	77.9028	117.154	5	242666696	26113	30114	22915	24991	56445	45218	53612	79118	42792	63497	30655	27627	54264	38253	30747	70545	52506	29550	59970	34637	33236	53233	49033	58844	37233	52549	53374	50359	23903	28388	48950	160968	45242	40284	32139	62896	26331	39013	28024	59144	14550	16706	31129	54380
ERR3586706	Surface layer	78.2518	91.8557	5	229195190	24535	31450	20847	20761	51575	37502	49884	80799	36918	72812	30659	21057	53539	33768	28261	57347	52373	25794	50456	37299	23905	52003	46292	57023	30949	51265	43399	49346	21715	27028	42689	139346	34725	27538	28467	40207	22156	34750	24881	54010	14500	17185	27043	41307
ERR3586698	Surface layer	78.9564	79.4201	5	185125220	23695	22461	21887	20821	37332	31965	49118	55439	26622	32122	20924	21411	41278	36326	22476	39553	32913	35086	68555	34040	23888	33602	36983	86844	31578	31739	37273	58054	19993	35286	37692	155569	32104	30122	28396	40894	22971	38940	30847	38063	18071	17316	29928	41691
ERR3586700	Surface layer	79.2233	66.3435	5	227299132	42812	34830	33500	29780	70794	50502	70308	81768	38936	63451	29925	31756	59508	62041	44077	86659	50240	49710	70278	35021	37337	61212	68212	85890	44533	71883	59364	80635	31655	40161	56947	178123	52298	45429	43385	60270	31021	54039	36602	84214	19674	21689	39198	64538
ERR3586951	Deep chlorophyll maximum	-64.3183	-53.1081	35	90989696	8232	7221	6803	8793	18391	9984	16380	16299	10340	11187	6554	6093	12764	14223	8259	16012	12615	8115	20057	9161	6406	13131	21624	23757	16465	9967	14397	22902	4602	9270	11998	30156	8735	6914	6577	19523	7624	10908	9819	13837	10497	7735	10105	21141
ERR3587140	Deep chlorophyll maximum	-62.2231	-49.2139	90	106841258	9605	9133	7177	58576	26672	14325	17258	22479	15677	13436	8319	7527	16530	12107	10181	30539	16999	12148	20446	12509	8681	15492	21604	26619	20009	24424	24182	18352	6882	10141	16253	53864	15415	10152	9898	24777	9464	15972	12561	23123	8907	5856	11260	25454
ERR3587137	Deep chlorophyll maximum	-47.2007	-57.9446	40	191084552	23241	26538	19567	23761	66825	58720	42730	54828	29122	32583	18802	24508	41587	31327	37471	59705	46720	29477	53413	25616	24769	44906	46905	46940	38091	38367	43161	36495	22964	25657	49401	124797	37324	30990	22774	55319	20222	28198	19493	57449	9761	12717	25841	51225
ERR3586789	Deep chlorophyll maximum	-44.5913	-52.1804	35	49547234	7787	8308	7103	6622	15014	13165	11776	19194	6769	10624	7457	8788	15890	9803	6780	11728	14585	13128	15301	8389	8357	12578	12876	15680	9137	9991	13900	11657	6054	12170	18281	60503	10641	9316	7060	11880	7164	9608	6540	13060	3655	5038	10105	12251
ERR3586957	Deep chlorophyll maximum	-33.9116	-73.0537	35	204315336	35536	40869	30215	32073	65229	63956	49835	74380	31087	49477	32121	46554	65350	44670	39965	45724	68920	57447	62618	40743	38530	68254	67522	72018	38561	39152	58843	45382	26151	52357	80004	171281	42461	46003	33428	49106	28488	39262	25416	60362	14578	17744	40093	43587
ERR3586974	Deep chlorophyll maximum	-31.027	4.6802	50	209779736	36728	49637	25749	20219	63126	59332	39480	56520	35404	46032	37797	30953	63173	32895	35482	37554	49272	34060	69177	26410	24105	40682	46516	51429	41796	35847	128786	50157	19421	61809	44917	184338	41142	34745	25572	42834	28572	35274	24797	54070	13798	15080	35675	44172
ERR3586975	Deep chlorophyll maximum	-30.1484	-43.2705	120	275059230	24462	25009	22568	20713	45137	37658	37569	56382	17665	29646	20381	27940	47117	25642	19387	30312	49664	34101	56653	24111	28464	39294	34164	52783	28836	38931	41748	41502	16716	49736	46103	236699	33994	30279	21325	46180	23116	28095	20254	35936	12758	10941	30206	40218
ERR3586891	Deep chlorophyll maximum	-29.668	-101.228	155	153735348	11771	13328	13703	9785	20687	21001	21028	29798	9384	15572	11276	13298	27354	15996	8922	12396	30390	14503	31399	12017	16111	19289	15214	21021	13978	16934	22539	20368	9303	18841	21241	76154	22920	22392	11864	30136	12962	13420	13549	15486	7251	5901	14480	20351
ERR3586894	Deep chlorophyll maximum	-28.1874	-107.638	175	208401466	16797	21572	14763	16127	25265	39261	23622	33947	15171	20767	14000	19461	32653	19224	12891	20506	34550	18782	38077	13198	19736	19710	38486	25411	19649	22359	32394	33331	11841	26544	28404	89587	28314	30570	13341	32968	13906	17480	19493	25246	8765	7090	15593	24327
ERR3586896	Deep chlorophyll maximum	-25.826	-111.729	188	176112242	14277	16661	13909	12448	22845	22344	21920	34879	8494	19821	15456	18563	32496	15240	10249	16766	30590	19878	34617	13914	12774	22161	19678	30708	18232	27698	22000	25174	11815	59936	28213	84133	24283	19140	13568	30625	17097	17139	17596	20395	8937	8452	21729	24883
ERR3586902	Deep chlorophyll maximum	-23.2189	-129.5	155	199889278	9081	9197	14140	8155	16147	23734	16750	22196	253526	13029	8107	11086	16183	11374	7134	11588	19763	11159	25606	8123	10040	13585	11544	16652	10649	13436	18244	17531	7000	24731	16975	66499	14835	19456	7918	13800	12797	9977	10894	11927	5778	4807	17223	1243452
ERR3586946	Deep chlorophyll maximum	-21.0292	-35.3498	150	175858496	14662	14758	11135	11573	23542	20225	18249	27086	9136	15269	10658	13962	20070	13500	12573	15445	25077	16170	28878	12541	13231	19440	17830	23838	13677	17746	25941	21512	9360	46536	21843	126858	18045	17156	10243	20638	11545	13382	11438	16610	7070	6515	15953	18947
ERR3587123	Deep chlorophyll maximum	-16.9587	-100.675	90	233636278	17647	19214	16089	15879	27925	30940	24806	39142	13982	20990	16724	17739	37703	18619	15839	24873	35434	19933	40816	20200	17022	23552	25387	47094	22424	23588	30818	26198	11496	47746	33962	123138	26787	18460	14679	40794	16933	18632	22064	25558	10933	8437	21991	24869
ERR3587133	Deep chlorophyll maximum	-16.9534	53.9601	75	326095948	40978	77709	37265	43748	59658	67609	71916	102941	25812	58855	41856	51932	93278	42539	44764	56693	78991	60609	108196	54915	34680	58318	61168	77961	50742	95279	124989	66812	30284	373030	83123	303370	63632	48461	37355	56987	44880	49513	44573	74380	20559	20691	57028	73924
ERR3587141	Deep chlorophyll maximum	-12.9794	-96.0232	177	248202122	8640	26999	4332	9081	11104	15942	6507	4786	15494	12193	12172	4263	8511	3442	93841	11800	8626	6758	21058	4268	3982	3754	39651	15486	15783	5371	21470	11618	12668	8928	6204	44347	12008	13863	5680	10750	6010	8377	5305	17210	8330	8080	3455	15109
ERR3587142	Deep chlorophyll maximum	-12.9723	-96.0122	50	226654820	21205	42848	14378	16995	27639	47967	28857	31626	26239	22044	18897	19291	35350	15709	41066	19767	35625	24752	41420	13957	19813	19814	59844	35378	24063	22399	38839	29745	14655	39683	28571	89597	32536	15645	14410	39586	14178	18230	14550	33035	9121	8514	20475	26807
ERR3587125	Deep chlorophyll maximum	-9.0063	-139.139	115	277286858	28911	35537	10266	15609	21445	43400	21938	28510	20051	20500	18525	18482	28866	14645	44097	20929	29498	20695	45757	11569	13425	17224	79281	23274	19847	23197	26310	34489	10523	44388	26123	80029	31884	18348	11448	20395	14027	16098	17271	33155	8430	7259	17357	22509
ERR3586945	Deep chlorophyll maximum	-8.7296	-17.9604	100	168559782	18275	30152	16171	14071	27785	35049	27930	35738	18239	22319	21333	19531	32395	18103	19921	20612	36089	23105	39434	15292	17618	25192	32279	31164	23440	22156	50673	31309	13274	57556	28770	101148	31846	20216	14722	28100	18382	21636	17563	29426	10548	8553	22815	26337
ERR3586760	Deep chlorophyll maximum	-6.628	-152.461	100	57117692	3343	3672	2478	2344	4737	6565	3933	5306	2345	3847	2968	3227	6283	2682	4517	5848	4855	3455	6645	2617	2549	3969	5435	5961	3298	3671	7504	4651	1873	7252	4913	17257	3714	4793	2105	4197	3001	3270	2626	5095	1256	1418	3937	3743
ERR3587144	Deep chlorophyll maximum	-5.2669	-85.2732	40	217119712	25050	25157	17498	17048	29024	41351	27014	37973	21181	23393	21894	24380	41837	21222	23195	26001	38429	26204	46255	17837	18051	27319	45699	49956	25352	27951	32160	34752	12634	36883	33020	95796	34676	25398	16989	36480	18347	19415	17612	39205	8054	8479	23722	26573
ERR3587128	Deep chlorophyll maximum	-9.0714	-140.597	120	287414368	22005	26138	15647	22629	23956	56177	27199	35026	16770	27292	17563	20173	41070	15636	30472	22080	28098	21708	53765	14169	13845	23543	33272	37406	26447	25271	26332	31558	12428	63164	29295	98053	34175	26511	13467	30183	17343	20679	19559	58999	9751	13112	26756	27464
ERR3587127	Deep chlorophyll maximum	-8.9109	-140.285	150	310226418	31785	36366	13628	18290	23980	48315	25024	32811	21888	23318	17995	21699	34231	18210	41855	24207	31960	20902	49024	13256	14441	20114	75735	27157	21502	27947	28918	38204	12119	46374	30059	90315	33696	33444	13418	23304	17301	18174	20884	36561	10558	8423	20021	26283
ERR3587129	Deep chlorophyll maximum	-8.8999	-142.546	140	309383688	11179	11786	7687	9015	13200	13690	13686	20396	7606	11258	8680	10181	19832	7624	35987	10140	16841	9989	20083	6772	6619	10931	14084	16999	11080	16133	16389	13412	15840	19051	17937	65912	12110	15147	7084	13863	10116	9948	9992	14843	5898	4435	11171	14272
ERR3586935	Deep chlorophyll maximum	17.4847	67.9997	75	206034572	20082	27110	21395	14754	24964	30629	31732	39216	18673	19687	23015	18459	68671	16982	32194	22924	34261	22399	37196	15597	66948	25261	41535	34307	25431	32123	41857	29348	14630	172532	38222	67160	32509	24408	14719	25130	22064	21190	17796	35725	12399	7065	34522	27208
ERR3586829	Deep chlorophyll maximum	43.7056	-16.8794	25	59525276	6036	5082	3959	3446	9784	8509	6844	10249	4083	6477	4926	5245	8107	5283	4002	5236	8856	5905	9915	4834	4536	8313	6668	8683	4903	4633	8465	6262	3149	7630	8737	33690	5685	5510	3708	7278	3880	4839	3326	5973	2165	2544	5682	6951
ERR3586784	Deep chlorophyll maximum	44.0342	-16.5455	100	181055926	13825	15520	12358	12556	28966	22971	19534	33246	13395	20309	12446	14558	25379	17684	12401	16817	25335	16689	29067	15546	13316	23866	21568	31562	16985	18223	24550	18127	10558	18690	27567	98712	16017	17101	13338	22135	12888	16330	11531	21556	7997	8254	18026	23028
ERR3586697	Deep chlorophyll maximum	72.5199	44.0552	10-100	135400314	20532	19847	16872	14770	32805	27132	43564	43838	21735	31386	24120	17805	31854	30326	16015	60687	29595	26553	57501	17110	19652	33082	33458	53047	25656	33901	34935	62623	18393	33575	34357	206557	26852	21879	114152	33589	21063	26023	23897	32780	13396	13286	24916	41320
ERR3586701	Deep chlorophyll maximum	79.2026	66.4827	199	200017150	17396	18108	16947	13749	29090	22866	30407	41818	16514	35034	14314	15434	26352	22148	17612	36452	27363	19657	37336	15984	26925	28550	30494	52755	23131	32625	30498	32381	13992	18122	29710	88435	22098	18384	19924	28336	17475	21993	22725	39459	11532	10143	21738	33052
ERR3586702	Deep chlorophyll maximum	79.3349	66.2954	10-100	167815060	25889	20577	22276	17570	51146	33364	45182	56940	27549	42829	24485	21034	37926	38798	26023	49108	38762	32937	59801	22306	26887	40381	41670	63158	30735	32680	45514	52860	22232	34006	42216	148255	30171	30081	28165	37405	21339	32117	24082	37121	14497	15059	28367	41586
ERR3586751	Deep chlorophyll maximum	-1.9002	-84.6265	50	111717116	13353	18043	13830	9824	22546	21213	23283	30035	10712	17923	15575	15729	30991	14510	11271	17934	26248	19172	29309	12779	11577	18887	19897	29056	16253	20222	30702	20627	9335	43933	25136	84887	23342	18003	11372	20435	13788	16016	13253	19506	6799	7103	18695	19106
ERR3586981	Deep chlorophyll maximum	0.0222	-153.686	40	225932278	52699	60159	38260	42826	106748	60902	77588	80421	31766	47414	41214	51367	117850	62484	42787	62614	71363	92013	112235	59255	50562	88938	64398	74801	58297	79421	94302	72631	42539	1188761	80971	564359	104523	57277	35739	117919	55021	56932	41466	63799	24082	25531	76290	73851
ERR3586959	Deep chlorophyll maximum	0.0307	-84.612	40	132374112	16701	23008	19418	12648	29358	29502	29220	41669	11832	21292	22581	21973	39038	21961	13489	22292	37638	30699	46476	17993	16205	26141	29262	33609	20835	33575	34476	30291	13547	160414	39259	92245	38657	23616	14534	27398	20191	19389	18118	25885	7841	8821	24803	26757
ERR3587120	Deep chlorophyll maximum	2.0299	-84.5546	30	216580938	25817	35949	22898	21074	38626	41746	43217	52583	16093	29790	27114	32223	71367	24924	25217	32577	47408	33976	51817	28553	19608	34837	39659	60945	32514	44311	33189	34845	16568	157429	47918	147207	41989	24492	22812	38609	25586	27104	24918	38540	11731	13476	39950	37268
ERR3586969	Deep chlorophyll maximum	5.9998	73.9067	80	245011018	23279	30019	24376	22489	34927	34379	39019	47463	13963	26055	26548	34678	56888	30212	21862	40088	47197	39095	55481	29272	17565	42573	36432	46846	27108	47928	45733	36287	18120	149267	43914	147043	47328	29708	18432	34818	24311	27346	23099	38377	9222	11447	38578	37351
ERR3587114	Deep chlorophyll maximum	6.3378	-102.954	60	228685272	16152	23689	15063	14868	33094	40985	26467	37591	20028	17317	13360	16149	32417	24516	24430	22098	32451	18547	33416	12834	21599	28053	29273	30745	17967	22931	33727	20966	12677	19407	29555	82380	25922	129547	12771	28933	14153	19022	13226	26490	6581	6116	16497	26732
ERR3586793	Deep chlorophyll maximum	6.6112	-153.054	85	52865854	3681	3896	3135	2630	6227	5673	4698	6669	3110	3875	2951	3127	5896	3208	6369	4395	4815	3527	6698	3227	2887	5148	5815	6634	3347	3765	7390	4584	2539	4788	6132	18878	3621	3380	2430	5791	2903	3652	2166	4194	1327	1580	4756	4917
ERR3587130	Deep chlorophyll maximum	14.2075	-116.647	40	258272986	20220	75639	22908	22142	62220	48801	41212	39907	56972	41682	37449	20756	59341	20416	44413	24243	39883	29094	51770	27332	17970	25745	64545	44975	55545	33187	92279	34113	27311	66282	40913	146435	43949	45394	20828	43208	19479	35381	30414	63245	14612	17883	24611	35631
ERR3587150	Deep chlorophyll maximum	14.5536	70.0128	60	319719714	40211	55383	44987	38490	60917	64471	66582	88926	25319	44755	39632	58794	101621	57722	43871	70485	74179	62716	86451	43820	30803	68924	58953	80619	47298	71399	62947	59495	31511	143561	80353	264045	66549	48052	30994	53890	43397	45509	39629	67183	19023	20725	58848	59096
ERR1328123	Deep chlorophyll maximum	18.5839	66.4727	25	301716142	65653	82543	68428	63131	114048	92728	118467	141250	40865	69599	58697	94573	182018	82819	59709	101336	135605	118397	131395	113755	49372	118748	102397	135736	88515	154174	80534	95609	45639	283113	117031	587034	125138	103645	50561	95858	72955	84856	63648	110364	33253	37885	118631	103778
ERR3586840	Deep chlorophyll maximum	22.7901	-157.944	110	47355020	2176	2256	1980	1799	5648	4271	3740	5153	1486	2479	1860	2196	4451	2690	3048	2590	4579	3120	5502	2208	2519	3744	3617	5383	2365	2710	4421	3644	2010	3980	4187	17080	3883	2256	1667	5813	2239	2256	1969	2569	1005	998	2838	3310
ERR3586768	Deep chlorophyll maximum	25.6168	-88.4532	125	63572520	5401	5254	4410	4932	10909	8019	7342	9336	3121	5929	4435	5318	9426	5038	5434	6802	8074	6160	11391	4562	4615	7978	7201	8371	5548	6425	9518	8029	3290	20450	8944	47409	7854	5695	3559	9894	5409	5859	4308	6124	2338	2478	6483	7337
ERR3586776	Deep chlorophyll maximum	29.851	-79.7064	40	47622498	3110	3608	2896	3084	6287	5189	4146	5162	2279	3612	2206	3358	4834	3203	3315	4477	4895	3520	6755	2594	2556	4252	4833	6357	3649	3269	7502	4794	2249	6988	4198	32987	4227	3389	2228	4233	3505	3320	2885	3907	1695	1756	3949	4317
ERR3586797	Deep chlorophyll maximum	31.5168	-159.046	115	43595548	3064	3317	2745	2797	6061	5283	4939	7539	2454	3417	2678	3256	5921	3851	2457	3641	6765	3983	7424	2772	3950	4618	4416	6890	4495	4637	6155	4569	2267	10072	6777	21444	5208	3363	2552	7108	2999	3301	3096	4907	1801	1571	3548	4938
ERR3586813	Deep chlorophyll maximum	32.931	-121.865	30	63083662	11991	11627	8297	7722	16586	17160	15210	21488	8920	12527	9626	9373	18459	11062	10233	12588	18980	15073	17811	11000	9692	14584	15988	20378	11226	11086	16308	13247	7039	14355	18707	58701	12034	11294	8700	13877	7651	10381	6732	14778	4044	5121	11330	13337
ERR3586911	Deep chlorophyll maximum	35.4002	-127.75	45	44357558	4505	5260	4046	3941	8644	8242	7222	10409	4662	6317	4621	5213	8698	5596	4821	5546	9512	7548	9577	5931	5482	8206	8362	9973	5748	5137	9171	6548	3871	7999	9787	25226	6917	5746	4161	8754	3841	5115	3464	7392	2114	2450	5516	6916
ERR3586983	Deep chlorophyll maximum	35.8427	-37.1526	40	245518432	37141	40908	23304	21413	62006	49995	36276	52351	25536	43572	32583	27995	47698	32923	25974	29959	47354	32074	56329	27802	21396	39941	42163	54242	35102	33836	85302	38258	18212	42399	41757	196508	34925	32478	23866	41948	24319	35931	29867	40698	11888	12659	34738	39071
ERR3586780	Deep chlorophyll maximum	36.1811	-28.9373	80	67901786	4827	5612	4012	4139	8962	7341	6684	11274	3756	6762	4484	5050	9206	4963	4098	6054	8318	5430	10516	4601	10138	6927	6629	10185	5706	7651	8246	7335	3315	8744	9284	43492	5656	6081	4088	7273	4300	6219	4257	8072	2968	2419	5858	7785
ERR3586990	Deep chlorophyll maximum	39.3991	19.3997	50	236533762	21090	20786	17593	19817	30126	38474	26494	38452	13895	27972	18027	19381	38983	22460	18117	23744	36316	25202	46880	15682	25658	27165	26963	32957	22949	30756	39777	35922	12130	33946	37790	235578	25308	45651	18075	30376	17179	22750	14948	38358	11886	9786	23440	32301
ERR3586989	Deep chlorophyll maximum	39.5705	17.4101	30	273129436	44950	70906	43830	42095	70871	67894	77854	100707	28112	67367	56257	61214	93231	62908	42800	58445	90698	65171	96051	39870	36647	75375	63988	85274	61603	61246	81295	72066	34747	151128	77509	306665	75879	53278	46229	66457	58580	54927	53862	70634	27813	27332	82035	78683
ERR3586709	Deep chlorophyll maximum	54.5451	-16.7943	40	186634984	15830	22135	15730	18198	46164	30257	25893	35235	27920	29250	13390	19075	36554	19133	19494	23227	28902	23642	35595	16149	21647	30215	26682	46952	38802	22174	27064	22991	17338	22471	36720	131927	21795	19379	19750	35269	14753	19558	13191	30249	7779	10302	19524	29725
ERR3586711	Deep chlorophyll maximum	67.161	0.3964	25	165268660	19543	17485	13704	14325	52979	24689	29667	58907	23457	23844	16053	27853	32253	28532	12187	46014	41889	19169	46046	14880	20292	44671	29883	51870	32804	29495	33681	26802	15329	25463	30558	127534	27126	18099	17863	48969	16387	23366	15045	29798	10869	10290	18697	40626
ERR3586696	Deep chlorophyll maximum	72.5432	44.102	40	187018514	25407	23276	14884	19916	37492	39917	38266	39771	26563	30545	18813	18653	27169	36212	24735	59556	29016	25563	56773	24141	22067	36592	36708	70819	33093	35145	43058	118800	16693	28638	38862	121008	31213	24831	54070	46160	19163	31022	21457	47248	11524	14524	27358	46436
ERR3586693	Deep chlorophyll maximum	73.3275	-168.814	35	112036310	9982	9732	8895	9877	19748	17880	17454	25831	12905	26822	9717	10607	17542	12391	11344	23550	17269	10337	25229	10060	13451	18711	19698	23362	13133	16103	19039	19405	8442	10017	17905	50095	14448	11851	11717	18763	9604	15339	12685	18619	6194	6380	13317	18446
ERR3586686	Deep chlorophyll maximum	74.3386	-85.6208	36	108702928	8327	7793	7624	7763	12701	11621	12998	17285	8998	13746	6295	7471	12601	11837	9198	13826	11002	9386	19783	9112	9014	13458	13792	21853	11360	9805	12502	18264	5582	7832	12621	32051	11086	10957	8908	18758	7015	10813	9564	12844	4903	5123	9174	12607
ERR3586705	Deep chlorophyll maximum	74.8283	76.2096	30	165509398	17681	19317	13859	17314	22066	27824	24127	22916	13958	27885	10145	11358	22601	21601	23635	22723	18774	15357	44785	22166	16002	25916	32454	41065	24380	11775	27513	35553	14642	19674	28855	44833	21775	20355	16814	30402	14677	19970	18804	25843	9404	10179	19290	28934
ERR3586680	Deep chlorophyll maximum	77.9668	116.656	20	234688098	20986	18608	15072	17827	63966	33358	40788	63701	40484	51196	27752	19575	42394	27218	20794	48334	40946	19990	48794	18368	34669	33970	33984	55193	28160	46410	36040	34921	16992	21930	37313	139807	28008	21822	23219	50676	25290	26499	19822	44436	10773	12142	20726	34806
ERR3586707	Deep chlorophyll maximum	78.3555	91.6084	17	252857206	15481	22634	11467	13335	50150	18901	31395	61854	42409	79972	29381	12011	49550	20012	12844	33771	46206	11968	35750	16083	15608	24377	21375	41485	18054	35667	25320	26682	11530	18310	26519	109171	17978	13218	19233	22162	13228	20332	17969	35419	11166	14516	15559	24690
ERR3586699	Deep chlorophyll maximum	78.9354	79.0604	35	202661320	26373	25062	22499	21545	46597	45924	44485	56168	30519	42093	20526	23856	41028	37675	35186	47899	35871	31134	60433	31657	30318	48384	52279	64153	35868	37988	43635	72910	22977	24801	46584	96233	33393	30875	27060	45261	21506	35614	28560	49278	14632	16807	31058	46198
ERR3586893	Mesopelagic layer	-28.1762	-107.402	310	223315878	11187	23296	4572	8336	10781	33011	9733	8429	17094	14291	8684	7681	12701	4050	15250	9431	14543	9289	20201	5692	179580	8525	40664	10825	14116	10782	22053	17969	4350	8087	11690	42484	11624	10170	5043	10608	5781	9325	10142	21937	4616	4831	5162	15075
ERR3586897	Mesopelagic layer	-25.8076	-111.691	488	235532446	18737	26672	14414	10188	10180	37789	18411	5859	102180	12585	16098	8208	16915	5168	19824	19030	11523	12857	31779	6463	85573	7564	36952	14469	18567	5528	57185	22333	4046	16435	9132	29516	14528	17103	5501	7880	14097	8194	11455	33067	5840	6205	18790	258362
ERR3586947	Mesopelagic layer	-20.9315	-35.1794	800	179421962	3628	4682	2262	4383	3409	10077	4853	3958	4085	2862	1960	2427	7823	3116	12886	4368	3358	2160	6100	2674	95272	3610	11989	3433	3960	3378	8611	5105	5633	2367	4081	9029	4381	3687	2261	4394	2753	2494	3529	8906	3342	2432	2696	5951
ERR3586942	Mesopelagic layer	-20.4075	-3.1641	800	219261884	19388	61853	8302	15726	19859	43614	17464	6423	32541	24701	28373	5159	15138	13039	37833	13887	14397	10229	37605	6330	148193	12740	34910	13181	31673	5404	327903	45943	10145	18302	9305	41984	26277	16536	9702	11410	7190	21141	18418	57675	10516	13508	10451	14927
ERR3587126	Mesopelagic layer	-8.9729	-139.239	600	367908864	80141	73447	12953	32837	15326	128160	22471	6948	72599	48436	43147	20622	27428	21672	107470	31693	18818	26844	119575	5403	64082	12464	157194	11052	35644	3949	74275	110551	8124	73592	13487	76149	49853	27642	9358	20685	18356	10864	13189	102266	11566	15130	9301	22138
ERR3587118	Mesopelagic layer	-5.261	-85.1678	480	272473408	33957	25042	9356	15930	13760	51440	15384	12626	41150	23952	15416	13364	18791	12634	40637	22557	12501	14817	51811	6390	318481	10333	55624	20822	25435	11883	23690	40105	4935	34958	19224	52202	21924	17881	10296	21651	9482	10310	13206	42418	8311	8724	7319	25639
ERR3586900	Mesopelagic layer	-1.8902	-84.6141	380	148510252	2911	5090	1934	4317	3716	6329	3671	3845	4813	4090	1957	2134	4019	2243	17302	3832	4247	2479	8901	2508	7540	2863	11650	49675	5322	2502	8859	5977	5117	2793	5514	17254	3756	6979	2314	4056	2577	3070	2793	5832	3178	3142	2711	6084
ERR3586960	Mesopelagic layer	0.0063	-84.585	380	225569618	8711	11973	4487	6164	9225	16873	8307	8597	9335	9425	9892	5979	10072	6248	18968	12487	9306	7604	25955	4470	111615	6447	16256	30647	10880	5355	61859	16485	3880	8892	17394	36448	8905	24738	5128	6813	4525	6484	8687	17240	4548	4151	5793	11989
ERR3587122	Mesopelagic layer	2.0649	-84.5546	380	307610518	26652	26483	7930	16905	13503	57334	14960	7824	35793	18041	14564	11460	17390	13291	42485	16978	12734	12873	45327	5451	36865	13015	41987	13574	22160	4060	25047	39393	4673	24285	11929	34059	22275	16562	7901	15819	8994	9220	13378	45715	8168	12242	8763	16321
ERR3587115	Mesopelagic layer	6.3559	-103.06	450	264058964	26284	58425	7427	12551	24718	52295	21395	10119	27127	19591	13444	9103	19182	11136	58451	17176	15974	16775	31333	9179	20158	11455	91005	15397	24239	7820	30828	36790	10156	29807	18985	41907	27385	12050	7156	11348	8214	10652	10116	42087	5864	8310	6848	15516
ERR3587113	Mesopelagic layer	14.2025	-116.643	375	41169440	4937	11600	1592	2739	4780	11075	4249	1497	8915	4895	3194	1304	3526	1264	9534	3155	3150	3273	6991	2377	2496	2100	13749	4925	6363	1572	9362	6376	2398	3477	2798	12834	4726	3882	1807	1987	1725	2092	2855	9701	1588	1816	1510	3332
ERR3586967	Mesopelagic layer	17.4855	68.0247	285	231360584	22962	18998	15656	19137	34138	17695	23956	28844	9104	15807	11187	12176	16945	14098	11445	18697	27710	18210	36138	18818	11637	16367	19977	63403	14204	13051	31218	23500	11222	31405	19297	148768	18069	37560	18204	16948	13090	20511	21515	16020	12199	12433	19414	23232
ERR3587148	Mesopelagic layer	18.7341	66.3896	270	262391482	38243	73615	6724	28858	27126	58426	28723	5677	93863	53570	11597	13800	28251	6465	107760	28072	24718	15754	40324	5695	21078	16751	207456	41137	74412	6904	47571	57681	8952	18723	18326	61566	38754	21819	38890	47162	22134	79391	16495	59893	16963	12930	12444	40308
ERR3587146	Mesopelagic layer	19.0351	64.5638	340	334720182	35094	26592	7206	16589	19520	49390	15504	10103	24930	18372	19262	12204	22380	16771	89666	36792	15377	12565	57364	6518	11613	19548	93527	36858	24294	11457	31392	49651	7484	44720	14510	50632	25311	27521	8358	14321	9823	10720	14247	63247	8631	9300	8431	22531
ERR3587145	Mesopelagic layer	20.8457	63.5851	600	329118942	19503	19392	8263	17310	10493	54675	7932	6568	33344	14966	21266	13209	16234	8484	45199	19154	10583	7063	65947	4413	47300	9443	39569	13319	19933	4660	48093	48721	3373	37743	7243	38383	17530	10958	7074	12166	7237	9544	9986	79472	5647	8734	11757	15405
ERR3586846	Mesopelagic layer	22.7546	-158.007	746	45969132	1378	1480	660	1143	1422	2728	1297	1025	1307	871	768	876	1470	649	3662	885	1134	632	2371	608	21883	877	2810	1382	1270	821	2370	1475	800	1145	1132	3104	1223	1028	574	1597	807	752	929	2803	534	716	1051	1935
ERR3586772	Mesopelagic layer	25.6236	-88.45	640	76949386	3885	3876	2481	3781	3132	11194	2414	2226	5136	4763	3522	1604	3210	2379	9637	3971	2240	1723	8879	1922	20477	2213	5591	4791	4166	1331	11378	6229	2240	7245	1987	9090	5423	5111	1694	2596	1566	3434	2661	12441	1807	3783	3170	3948
ERR3586852	Mesopelagic layer	31.528	-159.022	550	53910356	3407	2953	1377	1923	1769	5927	1680	1759	3383	1913	2108	1779	2458	1381	4601	3542	2153	1652	6352	1417	37018	1709	4694	2575	2293	1720	5076	4657	1109	2352	2033	8371	3143	3773	1235	2885	1416	1317	2589	6893	1156	1183	1572	4219
ERR3587109	Mesopelagic layer	34.0771	-49.8233	740	302316610	4388	6123	3005	6481	9194	14105	6790	5402	8178	5966	2787	4332	6030	7515	29700	6618	7901	4631	11522	3290	124290	9053	13817	6626	7635	7015	12452	7565	4647	4941	6505	24222	6344	4643	3369	7689	4438	4561	5273	12191	4648	3962	4026	12871
ERR3587107	Mesopelagic layer	34.1504	-56.9684	250	286879790	5700	6758	4444	7322	11104	16359	6918	11902	5980	7721	3602	5418	10073	5215	32677	7027	12094	5961	17494	4994	97242	9101	13534	9064	7696	11353	12340	9810	5465	7749	12906	49639	10566	5809	4897	10500	6665	7383	6650	12901	4318	4152	6522	13853
ERR3587029	Mesopelagic layer	39.2392	-70.0343	590	59663062	1075	810	691	1152	821	1919	760	851	1027	793	615	2258	1023	983	2101	1113	574	527	1600	512	7335	832	1001	1782	1059	324	3878	713	669	1346	983	9528	1079	21766	422	879	564	884	773	1410	590	372	669	1529
ERR3586692	Mesopelagic layer	61.5754	-55.9846	391	163188644	15184	28535	13359	24941	17442	36187	16186	17433	15515	23920	7351	25780	24567	7058	31773	16403	14947	9568	52716	8189	32589	44655	18799	34814	25855	13282	14858	40517	11518	12237	22987	50720	19890	17081	20280	22445	9485	11326	13644	28759	6485	16243	14161	26953
ERR3586690	Mesopelagic layer	64.7	-52.996	351	148180646	4353	4727	5008	3774	5977	6529	7030	9044	4409	9143	2643	3825	6884	3908	4594	8270	5439	4453	9279	4640	146519	5156	6106	11875	6117	9974	7358	8507	2956	6949	6808	34947	4673	7074	5308	8968	5063	5775	5246	8139	4042	2726	5148	8568
ERR3586677	Mesopelagic layer	70.9433	-53.5127	411	214731516	6925	7033	8306	6329	9633	8262	11079	12473	6398	13920	4699	5941	9747	5986	5034	16219	8892	6007	15115	6315	128453	8091	8943	18258	9580	18522	10524	12088	4699	8882	9276	45944	7825	6376	8261	13665	7038	9084	9968	16122	5799	4388	8322	15576
ERR3586713	Mesopelagic layer	76.1246	1.3648	499	187183242	8773	7782	5794	6846	9873	9781	10396	11359	6632	12192	4651	5594	8231	5180	6246	11422	8913	6438	17079	6160	37359	11305	7275	19161	10340	10828	11440	11618	4495	8066	10131	34619	7817	10555	7753	11248	6079	7730	7548	13867	5067	5081	8153	15885
ERR3586681	Mesopelagic layer	78.0391	116.41	299	160436498	3925	4918	4340	4202	7600	7439	7838	10474	4133	9073	3207	4544	7996	4184	4530	8261	7721	4333	9132	3961	72023	7490	6596	14464	7830	8999	8878	8164	3598	4465	9184	22940	5523	6434	4550	10376	3744	5227	5932	9264	3202	2846	6220	10818
[truncated: 202 more columns]

## Sheet: Supplementary Table 4
Metabolisms in metatranscriptomic data of TARA OCEAN	Difference between the two metabolisms	P adj
Sulfide oxidation VS Fermentation	-3.4898	0
Thiosulfate disproportionation VS Fermentation	-3.41952	7e-07
Sulfide oxidation VS Methane oxidation	-2.74627	4.73e-05
H2 oxidation VS Fermentation	-2.58375	4.83e-05
Thiosulfate disproportionation VS Methane oxidation	-2.676	0.0003006
Thiosulfate oxidation VS Fermentation	-2.01276	0.0029339

## Sheet: Supplementary Table 5
Metabolisms in metatranscriptomic data of DIME	Difference between the two metabolisms	P adj
Thiosulfate oxidation VS Formate oxidation	7503.61	1.28e-05
Thiosulfate oxidation VS Pyruvate oxidation	7152.9	3.67e-05
Thiosulfate oxidation VS Fermentation	6770.66	0.0001135
Thiosulfate oxidation VS Sulfide oxidation	6351.51	0.0003801
Thiosulfate oxidation VS Thiosulfate disproportionation	6255.99	0.0004981
